# Supplementary material for: A novel mammarenavirus (family Arenaviridae) in hedgehogs (Erinaceus roumanicus) in Europe
Source: Arch Virol. 2023 Jun 8;168(7):174. doi: 10.1007/s00705-023-05804-8 (PMC10250479; doi:10.1007/s00705-023-05804-8)
Supplement: Supplementary file 1 — Supplementary file1 (TXT 39 KB) [file 705_2023_5804_MOESM1_ESM.txt]

CONFIDENTIAL DATA

MEMV/MR1/2015/HUN, L segment (OP191655):
Mecsek Mountains virus strain MEMV/MR1/2015/HUN, segment L, complete cds.
TGCACAGGGGATCCTAGGCGCTTTAAACTGCGCATTTTTGGAGATTCTTTGCTGGTTGT
CTGCATTACTATATTTGCAATGGAAGATTTGTTAAAAGAGATAAAAGATCTGATTGT
AAAAAACTTCCCACATTTAGAAAACTTGTCAAGGCAAAAACTAGCATTATTATCACAGAG
AGAGCCTAAGTTCGTTTTAATTGAGGGATTGAAATTACTGTCTATGTTGATTGAAATCGA
TTCTTGCACTGTTCACAACTGTATACATAATTTTGAAGATCTAACAGTTGAGCAAATTGT
TTTAAACTCAGGGAGATTATGCCCTTCACTCCCCTTTGTTACACCTGATGGGTATAGACT
GATTGGGGACAACTTGATATTATTGGAATGTTTTGTGAGAGCATCTCCAGCATCTTTTGA
ACAGAAATTTAAAGAGGACTCTGTGAAATTACAAACTTTGAAAACTGACTTGACTAAAAT
TGGGATCAATCTTATACCATTAATTGACGGCAGAAGTAATTATGTAAATCAAATTGTTCC
AGATTGGGTTGTTCAAAGACTTAAATATCTATTAATAAAGTTGACAGAGTTTGAGCAAGA
GAACACAGAAATACTAGAACAAGCTGAGTATGAAAGACTTATTGAGTCATTAAGATCTAA
GCCTGAAAATTCACTTGGTATAGAAAATCTCAATGTTCTAAGTGATCAGAGGACAGATTA
TTATAATGAATTAATAACTATATTAGTCAATGATGTTAACAACAACTTATCAAGCTTGGA
CATAGAAATAAAAATATCACAAATTTATAATGAGTTTAGGAATAAATTGAATAGTGGTGA
AATTACAAGACATCTTGTTTTGACAGATAAAGTTAAATTGTTGAAGGAATTTAATGACTT
ATATGATATTGAATTGTCTTCTAAAGATTATTATCATGAAGAATCTCTGTTTGAAATTGT
TAACAAGGGTTTAAACTCAAATCAATTGACAAAAATTGCTAAGTACTATGATGGTCCGCA
TGTCTGTCAATTGAGAAAGCACCCCATTGAAATTGAGAATTCACTCACTTCAAGAGTCTT
ATCATTATTAAATAAAGTTAAGTCACTAAAGGTTTTGAATACTCATAGAAATGCTCTTCT
TAACTTTGATATGATTATATTAAATGTTCATGTATATTTAAATAATACATACCCAAACTA
TTTAGAGTCAAAAGAGTGGACCTCAACCACATGTGGGGGATCGATTATGTCAGTAAATGA
CAGACTTATCTCAGTCGAAGTGACAATTCAAGAGTATTTAAATAAACTGAAGAGAATTTT
AAAAATGAAAGGATCCATAAAAGAGTTAGAAGATCTCCACCAGGAAATTCAAAGAAAGTT
TAAAACAAAAATAAAGGCTAAATTGAGAGAGGTCAACATCAGTGAAAATGTATTTTCAGT
TACACTTGATTCAATAAAGGTGTTTAGTCTCACAGAAATTGAGAAGTTTTGTAGTGTTGT
TCCTAAGATATTGCCCAAAATTGTTTACAATAAGGAAAACAAAGATTTTAAGAGGGATCA
GGATCATATTAATAAAAGAACTGAAGAACAATTTATTAGTTCAACTGATGAAGAAGGCTT
GATAAATTTAGACTTTGAAAAGTTATTTGAGAATGTTTCTAGTCTATGTTTGAGTTTATG
CAATAGTATGAAGACCAGTTCAATTTGTAAACTTAGGCAAAATGCTGCAACAAATGATAG
ATATAAAGTAGTAACTTGTAAAGAATGTTTTGCTCAACCATTAATGATTAATGGCTTTGA
ATGTTATCTAATCTATCAGAAGACAGGAGAGTCTTCAAAATGTTATTCACTTTGTGATAA
CAATGGTCATTTTGCATCCTTTTATGCTGATCCAAAAAGGTTCTTTTTACCAATTTTTTC
AAATAAAGTTTTGATTAATATGGTTGATATCATGATGACATGGATTTCTGGGATTCCGAA
TTTGTCTTCAAAATTGAAAGAAATTAGGCTCGCTATGTTAACTTTAATTTTATTAATAAT
TTGTAATCCTTCTAAAAGGGTTCAAAAATTGTTGCAAAATTATAGGTATTATATAATGGC
ATATGTTAACTCTTTTCATTTATATTCACTTTTAGACAAACTAAAAGAGGTTCTGATAAC
TGATACAGAATATCATATTTTTAGGTTGTTAAATTGGTTGAACAAAACAATATTAGACGT
TAACATAGATCTATTATTGACAAACAGATTCAAATTTCTGCTGAATGTGTCTTATCTCTG
TCATCTAATAACAAAAGAAACACCTGATAGAAACACAGATTTAATCAAATGTTTTGAGAA
ATTTTTAAATCCTAAACTTGAAAATGATTTTATTACAGTGAATGGTCATGATAAGATATC
AACATCAGAACAATTATTCTTTAAAACAAGTATAAAGAATTTATTTGAAAAGGATATTTT
AAAAAACAATTTATTTGGCACACCAGGGGTTAATAGAGAAGTTTTTTCTTTGATGATATC
ATGTTTTAATTTGGGTCTCCTACAAACACTAACTGAGAAGGAGAATTTGAAGAATCCATT
AAAAATCCCAACATGTGCCACAGTTATGGATCTGGCGAGTAACAAAAGTGTTGtGAAACC
TAGAGTTGATGATGTTGGAGAAAAGATACTTGATTATGAGTTCAATAAAGTTGTGGCAAC
ATCAATTTATGAATTAGCAGAAGTTTTTAAGAAAAAAGGAAGACATCAAATTGATCACAA
AGAATATGAATTTAAAATCATGAGTATCTTAACAGATTTAGTCTTAAAAAAGGAATCTAT
GGCCAAAGATGAGAAAGAACAAaTTTTACTAGATGATTTATCAGAAAATCAGTTGGATTT
TGTTAGAAATGTGTCTTCTGCTGTTGAATTAGCTTTATCGAACATATCAAACCGTAGTAA
TGGAGAAGTTTTAAAAGAAATGAAGAGAACTAAACCTGATATATCTCATCTATATGACAT
AGAATTAAAGCCTTCTTATGTTAAACTGATAAAGTCAGAAGTTTCATGTCACACAGTCTC
TGATTTTGCCAGAGACCTCCTCCCTGAAGAAGTGTATGAAAGCATCTGTCATTCTATTAA
ATCACATCCAACTTATTCTAAATTGTATTTCACTGAGATGTTCGTGCAACAGTGTCCCAT
ATCAgACATTACTAAAAATCTTGCTCAAAAATACTACGAATCCTTTGAATTCTTTGAATG
TTTTAAGTTTTTACTACTTcAgATGAaTTGCAATAATATGACTGGAAGATTTGAACACGA
CAAACATAAAACCGTTGGATTCAAAAAAGATTTTAATGAAGTTTTCTCAGACACAAAAAT
TAGTGATAGAGAGAGTAATTCTCAAGCGATTTCAGAAGCTTTAAGCTTAACAGATTGTGT
CAGTTCTGCACTTAAAAATCTTTGTTTTTATTCAAATGAATCACCTAAATCTTATACATC
TGTTGGCCCTGATACTGGGAGATTGAAATTTGGTTTATCTTATAAAGAACAAGTTGGAGG
CAATAGGGAGCTGTATATAGGTGATTTGAGGACAAAAATGTTCACTAGATTGTTAGAAGA
CTATTTTGAGAGTTTAACAAGATCTTTCAAAACTTCCTGTTTAAATGATGAAGGTATATT
TGAGGACGCAATTCTGAGTATGAAATTGAACGTCAGGCAAGGTTGGTTGACCTATTCTAT
GGACCACTCTAAATGGGGTCCTATGATGTCTCCTGCAATATTTGCTTCTATGTTGTTGAA
CATGAGGTTACCAATTGATTGGCAGGAAGAATGTGGTCGAGAACAAATTGTGCTCCTCTT
AATGTGGCATATACATAAATTGGTTGAAGTTCCAGTTAATGTTGTCATCATGATGATGAA
GTCTTATATAAAGAAGAATTTAGGATTGTTGCCAGAAGCTAGGACAACCATGGTTGAAGA
TTTCTTTTCTGAAAGTTTTCAAAGAGGAATAATTCCATCTCACATTTCATCTGTAATAGA
TATGGGTCAAGGTATACTTCATAACACTTCAGATTTCTACGGTTTAATTACAGAGAGATT
TATAAATTATGTTCTGAAAAAATTGTTGAATGATGGGTCAATAATCGCATTTACATCTAG
TGATGATCAGATCACCATATTTGAGGAGCAATCAACAACCCTTTCAGAAACTAATATTGA
AGAGTTTCTGAATATTATGGAGTTTCACTTGTTTTTGTCAGATTCATTGAATAAGTTTGT
TAGTCCCAAAAGTGTGATAGGGAAATTTGCTGCAGAATTTAAGTCTAGATTCTATGTGTG
GGGTGATGAAGTACCTCTGTTAACAAAGTTTGTTTCTGCTGCACTTCATAATGTCAAGTG
TAAAGAACCACATCAATTAGCTGAAACTATTGATACTATCTTAGATCAATCAGTTGCTAA
TGGTGTTCCTCTGGCGCTTGTCAATCTAATAGGTGAAAGAACTATGAAATTGTTGTCTTA
TACTAACTACCCATTGGATCCATTCTTGATGTTCTGTAAATCTGATGTTAAGGATTGGGT
GGATGGGAGTAGGGGTTATAGACTTCAAAGATCAATTGAGAACATCTGTCCTAGTGAATG
TAAAGAATTGAGAAAGGTACTCAGAGTTTTTCATAATGAAATAAAATGTGGTAGATTAAA
TGAGGAGTTTGCAGTGAATCTATTCAAATTAACTCCAGATGAGGCAATAAATTCTTTATA
TAAAATTTGTGAGAAAGAAAAACACTCTGATATATTAAAGTTGAGGTGGTTGAATTTTAG
TGAGTTTCATCCATTGAGGATGGTTTTGAGGAATAAAGTGATACTACCCTCTCAACTGAC
TGATAAAGATGAAAACATACCAAGTTTACTTAAAACAATCCAAAGTAAATTGTCAAAAAA
CTTTACAAGAGGAGCACAAAAACTATTAGCAGAAGCAATAAATAAATCTGCTTTTCAAAG
TTCAATTGCATCCGGTTTTGTTGGACTATGTAAAACAATGGGAAGTAAATGTGTTAGAGA
TCAAGAGAAAAACACACACTTTATAAAGAGTATATTGAAGGAAATTAAAGATTCACCAGA
TGTTGGAGTTGTAAAGAAAGAAAATTTGACTCTGTTTGAAGTAACATCTAATTATGAATT
AAATCAGATGTGGTGGAAGGATTTATTGAGACCTGTTCTTTGGGATTACTCTTGCATAAC
TCTATGTAACTCTTTTGAGTTGGGCACATGGGTGTTAGGTGAACCTGAAGCCCCAAAAAG
ATATAATTTAATTAGAGACCCTTGTAATTATTACCCAATAAAACCTGGAAATTTCTCAAA
TTTTGAAGACAAAGTTAACTTGAATCATGTAGTACATTCAATTAGAAGACTTTTTCCCAA
AGTTTTTGAAGATCATTTGTTACCTTTTATTTCAGATCTAAACGTTTTAAAAATGAAATG
GACCCCAAGAATAAAGTTTCTTGACCTTTGTGTTGCAATAGACATGAAATGCGAAGCCTT
ATCATTAATAAGCCATGTAATCAAGTGGAAAAGACAAGAGCATTATGTTGTGTTATCTTC
TGATCTTGCTAAATGTCATATAAGAGAGTCTTCATCTCTATCTAGTGAAAAAGTGATCTC
AACAGCTGATATTTGTAAGAATTTTATAAAACAGATTTTCTTTGAATCACATATTAAAGC
ATTCATGTTAGTTCCAAGTATTTTGGGGTCTTTTTCATGGTTTCCTCATAAAAAGTTAAT
CTCACATGATGAGAATTTATCTGATTTGGGTCCCTTAAGGCAATTTATTGAGAAAGTTAT
GTTAAAAGGTAGCATTTTAAGGCCCATGTATCGTACTGATATTACATCTGATTTTATGTG
GTTTGACATTAATATTGGAAGTTTAGAGTTAAGAAAGGCCACCTTAATAAGTCAGACCAC
ACTTGATTTTTCAAAGGAGTTTGAGACAGTTTACCATTTCCTTTTAGATATTAGTGAAAA
TCTGAGACACTCTTTAACTTTTTATTTTCAAATTAGAGCCACTATCAGAGGTTGTCAAAC
AATGAATCCATTAAAATCAACACTTAGTTATTCTGTGACATGTGAGGTAGATGACGAATA
TTTGAGAAGTAAAGGTGAGTTCGCACTTAAAGCCTTAAATCTTGAATGTTTTATGTCAGG
AGAAATTGATAAGTATTTGCTTCAAGACATACTATTAGTTATAAAATCAGAGTCCAAACT
CAAATCACAAGAAAATTGGTTTTTGGATCTAAGTAGAATCAAAGGGGAAGTTAACTTTAA
ATATGATCCACCTGATTCTTATAGAGTTTATATGGATTTAACAAACGTTGTTGATGTAAT
GTTATCCTTCCAGGAATATGTTACTATAGGAGAAGTGTGGGAGCCAATTCCATTAGTAAT
TGATTGTGGGAATGTGAAAGAGGGTATAAAAACAGTGGCAGAAATAAAAGTAAAGTTGAC
CAATTCTGATCTGACAACATTCTTAGAAACACTAAAGGAGAATAGGAATGTCTCACAGTA
TATATATTTATTGTTAAAAAACCCGCATTTAGAAACATTAAGGAATGTAGACATTATTAG
TGTATTAAATTCCTTGGGGTTTGAAGTTAACATTCTTAAAGAAGCTATGAGAGAAGTATC
TGACTGGAGAGAATTTAAAGGTTACAATTTAGCATATAGTAAATCAAAGGATTCACTTCT
GGTGCAGTCTAGTCTTGGTGCATTCCAATTCAAAGGAAGGAGATGTGACCTATACCCCAA
GGTTGAAGTGATTGAGGAGCTTGAGTGAGCTGGATGGGGAGAGCTTCCCGGGGTGTC
GCCCCCGGGTGGCGGGGGGGGCCCTACTGAGCTGCTCCGTAGGGTCTTGGCCTGGCCGGC
AACCCCCGAAGGGGTGTTTGGCCTAATTCAAGATGAGAATTGTTTGGTTGATTATCAAGT
TGACCTAATTTAATAATTGAATTGAGTATGAATTTGGAATCCAATTATTGATACTCTTGA
TCATAGATTAAAGTTCATATGGAGGTGGTGCAGAGGGTGTTGTTGTCAGCTCAAGAG
TGGTTGGAAGTGGGCAATAACAAATAGGACATCTGTTAGAAACTGTTAGTAGCAGAGTTA
AGCAACTTAAACAAAGGTAGTGATTTGAACATTTCACAAGTCCATTTTTCTGATGCCAAC
AAGACTTACAGTTTGCTACTCCATATAAATCAGGTGCAGCTTCTATTGTAGAGTCTGCTT
TTGGAAGTCTTCTGTTTGATTCGAGTTTGGTGGGTTTGTTACCCATTTTAATCCAAT
TTTGGTTTAATTAAAACACAGAGTCTCACACTGGTTCAAAAAGATACACTGAAAAACTAG
GTAAAAAGCCTAGGATCCCCTGTGCA

RNA-dependent RNA polymerase (RdRp):
MEDLLKEIKDLIVKNFPHLENLSRQKLALLSQREPKFVLIEGLKLLSMLIEIDSCTVHNC
IHNFEDLTVEQIVLNSGRLCPSLPFVTPDGYRLIGDNLILLECFVRASPASFEQKFKEDS
VKLQTLKTDLTKIGINLIPLIDGRSNYVNQIVPDWVVQRLKYLLIKLTEFEQENTEILEQ
AEYERLIESLRSKPENSLGIENLNVLSDQRTDYYNELITILVNDVNNNLSSLDIEIKISQ
IYNEFRNKLNSGEITRHLVLTDKVKLLKEFNDLYDIELSSKDYYHEESLFEIVNKGLNSN
QLTKIAKYYDGPHVCQLRKHPIEIENSLTSRVLSLLNKVKSLKVLNTHRNALLNFDMIIL
NVHVYLNNTYPNYLESKEWTSTTCGGSIMSVNDRLISVEVTIQEYLNKLKRILKMKGSIK
ELEDLHQEIQRKFKTKIKAKLREVNISENVFSVTLDSIKVFSLTEIEKFCSVVPKILPKI
VYNKENKDFKRDQDHINKRTEEQFISSTDEEGLINLDFEKLFENVSSLCLSLCNSMKTSS
ICKLRQNAATNDRYKVVTCKECFAQPLMINGFECYLIYQKTGESSKCYSLCDNNGHFASF
YADPKRFFLPIFSNKVLINMVDIMMTWISGIPNLSSKLKEIRLAMLTLILLIICNPSKRV
QKLLQNYRYYIMAYVNSFHLYSLLDKLKEVLITDTEYHIFRLLNWLNKTILDVNIDLLLT
NRFKFLLNVSYLCHLITKETPDRNTDLIKCFEKFLNPKLENDFITVNGHDKISTSEQLFF
KTSIKNLFEKDILKNNLFGTPGVNREVFSLMISCFNLGLLQTLTEKENLKNPLKIPTCAT
VMDLASNKSVVKPRVDDVGEKILDYEFNKVVATSIYELAEVFKKKGRHQIDHKEYEFKIM
SILTDLVLKKESMAKDEKEQILLDDLSENQLDFVRNVSSAVELALSNISNRSNGEVLKEM
KRTKPDISHLYDIELKPSYVKLIKSEVSCHTVSDFARDLLPEEVYESICHSIKSHPTYSK
LYFTEMFVQQCPISDITKNLAQKYYESFEFFECFKFLLLQMNCNNMTGRFEHDKHKTVGF
KKDFNEVFSDTKISDRESNSQAISEALSLTDCVSSALKNLCFYSNESPKSYTSVGPDTGR
LKFGLSYKEQVGGNRELYIGDLRTKMFTRLLEDYFESLTRSFKTSCLNDEGIFEDAILSM
KLNVRQGWLTYSMDHSKWGPMMSPAIFASMLLNMRLPIDWQEECGREQIVLLLMWHIHKL
VEVPVNVVIMMMKSYIKKNLGLLPEARTTMVEDFFSESFQRGIIPSHISSVIDMGQGILH
NTSDFYGLITERFINYVLKKLLNDGSIIAFTSSDDQITIFEEQSTTLSETNIEEFLNIME
FHLFLSDSLNKFVSPKSVIGKFAAEFKSRFYVWGDEVPLLTKFVSAALHNVKCKEPHQLA
ETIDTILDQSVANGVPLALVNLIGERTMKLLSYTNYPLDPFLMFCKSDVKDWVDGSRGYR
LQRSIENICPSECKELRKVLRVFHNEIKCGRLNEEFAVNLFKLTPDEAINSLYKICEKEK
HSDILKLRWLNFSEFHPLRMVLRNKVILPSQLTDKDENIPSLLKTIQSKLSKNFTRGAQK
LLAEAINKSAFQSSIASGFVGLCKTMGSKCVRDQEKNTHFIKSILKEIKDSPDVGVVKKE
NLTLFEVTSNYELNQMWWKDLLRPVLWDYSCITLCNSFELGTWVLGEPEAPKRYNLIRDP
CNYYPIKPGNFSNFEDKVNLNHVVHSIRRLFPKVFEDHLLPFISDLNVLKMKWTPRIKFL
DLCVAIDMKCEALSLISHVIKWKRQEHYVVLSSDLAKCHIRESSSLSSEKVISTADICKN
FIKQIFFESHIKAFMLVPSILGSFSWFPHKKLISHDENLSDLGPLRQFIEKVMLKGSILR
PMYRTDITSDFMWFDINIGSLELRKATLISQTTLDFSKEFETVYHFLLDISENLRHSLTF
YFQIRATIRGCQTMNPLKSTLSYSVTCEVDDEYLRSKGEFALKALNLECFMSGEIDKYLL
QDILLVIKSESKLKSQENWFLDLSRIKGEVNFKYDPPDSYRVYMDLTNVVDVMLSFQEYV
TIGEVWEPIPLVIDCGNVKEGIKTVAEIKVKLTNSDLTTFLETLKENRNVSQYIYLLLKN
PHLETLRNVDIISVLNSLGFEVNILKEAMREVSDWREFKGYNLAYSKSKDSLLVQSSLGA
FQFKGRRCDLYPKVEVIEELE

zinc-binding matrix protein (Z-protein):
MGNKPTKLESNRRLPKADSTIEAAPDLYGVANCKSCWHQKNGLVKCSNHYLCLSCLTLLL
TVSNRCPICYCPLPTTLELTTTPSAPPPYEL


S segment (OP191656):
Mecsek Mountains virus strain MEMV/MR1/2015/HUN, segment S, complete cds.
TGCACAGGGGATCCTAGGCTTTTTGAGTCTGCGCTTCGAAACCAGTTCTTAAAGCCAATT
TCTCTATTGCGATGGGTCAGCTTATAACAACCTTTCAAGCAATCCCTCATTTCATTGATG
AGGTAGTTAACATCATCATCATGGTGTTGATCTGCCTCACTCTGTTTAAGGGAGTTGTCA
ACTTATGTACTTGTGGTCTCTTCCAGTTAATCGCATTCTTAGTCTTAGCTGGTAGATCTT
GCTCCATTATGTTAGATCAGTTCAACTTCACCCAATTTGAGTTAGAAGGGTCTCAGTTCA
ATTTGACAATGCCAACATTATGTAGTAAAAATGATACACACCACTACATTAAAATTAATA
ATGAGTCAGGAATTGAAGTTACACTTACCAATAACTCAATAGTGAACCACAATTATTGCA
ACTTTACTACTTCATTTAGAGAGAAGCATTTTGATGCTGTAATGTTCTCCATCTTCTCTG
AGTTCCATCTCTCTATTCACAAATTCAATGACTATAGAATGATGTCTTGCAATCTCAAAA
ATGGAATGATAGTTCAATACAATCTTTCTCATTTTAAATCTAGTGAGAGTGCAAATGATG
CATATTGTGGAACACTTCCAGGAAGAGTGATGTATGCAATGTCAAGATTGTTTGCACCCC
AAAACACATATTCCATAGGGTTCAAGGGCAAGTATGGATGGTGTGCCCGAACCACTTATA
ACTTTCTGGTATTTCAGAATACAACTTGGGAAGATCACTGCAAGCCTCATCCTCTAGGAT
ATCTAAAACTGATGTTGATGTCACAATCTAATAGAGTGATTACAAGAAGGTTGCAGGCAT
TGTTCAAATGGAGTCTGACTGATTCAATCGGAAAACCTACACCTGGTGGTTACTGTTTGG
AAAAATGGATGTTGGTTGCAAGTGAGCTCAAATGTTTTGGGAATACAGCAATTGCAAAAT
GTAACTTAAACCATGACGAAGAATTTTGTGACATGTTATCTCTGATAGAATACAACAAAA
AGGCATTGATCCATTTTAAAGAAGATTTGAAAGCATCTATGGATGTTTTGAAGTCAACCA
TCAATGGACTAATCTCTGATCAATTACTAATGAGAAATCATTTGAGGGAATTAATGGGGA
TTCCATATTGTAACTACACTAAATTCTGGTATTTAAACAATTCAGCATTAAATTTGCACT
CATTACCAAAGTGCTGGTTGGTCTCAAATGGTTCTTACTTAAACAAAACCGAATTCAAAA
ATGACATCGAACAAGAAGCCAACAATCTACTGACTGAGATGTTGAAGAAAGATTATGATA
GAAGACAAGGAACAACACCACTGGGTTTAATGGACATGCTGCTTATATCGACCTCATTTT
ACATCACAACTGTTTTTTTGCATCTTATAAAAATTCCAACACACAGACACATTGTTGGTA
AAACTTGTCCAAAGCCTCATAGACTGACATCAATGGCAATATGCTCTTGCGGTTATTTTG
GTCAGCCGGGCTTGAAGGTTAAGTGGAAGAGATAATGTTGTAATTGACTAAGTGGACTTA
TCCTTAATCAGTGAGATTGGATGACCTGTCCTCTTTTGCCAACTTTTAGGCAAGGAGATT
AAACTAATTATTTAGAGAACCAGTGTTGTAGCTGCTTCTCTAAATATCATGTCATGTGGA
AGGATGTTTCTGATGACATGATCATATGGTTTGTCCTTTGTGGCACTGTAGTACATTAGA
CAGTCAAACAAAGCACAATGAGGAGATTTAGATTGTTTACCATTTTTGGATTTCTCTCTT
ACTAATCCAGTGTGCATCTTGCACTTTAAGGAGTAGACATCCCAAATGTCATCTTCAAAC
TTGCGAGCTTGTTCTTTTGTCATCCGAACATCTATTAGTTTTATATCTGATCTAGCTTGT
GAGGCTAGAAGTTTTGAAATGTCTTCAGAACCTTGACAGCTGATAGCCATGTTCTTAGGT
AATGCAGCTAACACAGCAGATGTTAACCCCGGTGTTGTGTTGAAGAGATCACTTATATCC
ATACCATGTGAGTATTTAGAATCATTAATAAAAGTTTTCTTATCTGTTGGTTCCCTGTAA
AAGTGTATATAATTACCATCTTTAGGTTGGAATATACATATCTCAACAGGATCATTATAC
CTGCCTTCAATGTCCATCCAGGTTTCTTGACTTGGATCAATTGTTTTCATCAATTCTTGT
AAAGTGTGGGTTTGTGAAAAGGTCAAACCAACAGAATATTGATTACTGTTGGTTTTCTTA
TCCTTCTCTCTTTCCTTTTCCTTCTCTTTGGGTCGGACCACTCCATCCTGCTGATTTTTC
GGGTCTGCCAGATCAACAACTGTGTTGTCCCAAGCTCTCCCAACAATTTGACTCCTTGAT
GACACATAAGGCCAACCCTCCCCAGAAAGACACACTTTATAAAGGACATTTTCATAAGGA
TTTCTCTGACCTGGATTCTCATCAACAAACATGCCAACCTTCTGTTTTGCAACAAGTATC
GACTTTAGTATGTCGGCAATGTTATTAGGTGTCACTTTTATTGTCTCTATCATGTTCCCG
CCTCCAAGGAGGTCTGCTCCTGCTTTAACAGCTGCGGATAAACTCAGATTATATCCACTT
ATGTTCACAGCAGACTCTTCAACAGTTATGGAAGATAAACATGGATATTCATCTTCCAGT
TTTGATAGGTCTTCCAGGTTTGGATATTTTGCAGTGTAAACAAGACCAAGTGCAGACAAA
CTGGTGACCACATCATTCAATTCAAATTTCCCCTGCTTAGCAATACAGGCCATAGTAAGG
CTGGGTATTGTTCCAAATTGATTAATGAGAAGTTTTGGATTGGTCACATCCCAAACTCTT
ACAACATTGGATCTTTGTTTACCATTGGTCATACCTATGCTCTGAAGTAATTTACTGCGT
TGATCAAGCTGAGTCGAACTGAGGTTTCCTTGGTAGACACCAGCACTTTGACCTTCAGAT
CTAGTCACTTTGTTCTTTAGTTTCTCCAAGTCCGCCGATAACAAGACCAACTCCTCTTTA
GTTAATCTTCCAACTTTCAACACACTTTGTTGTTGTTTTGATTTCATGACAACAGCATTA
TCAACAACTTTGTTCAAATTCCTCAGTCTTTCTAGGTCTTGATCATTTCTCTTTTCTTTT
CTCATCAATCTTTGAACATTGACCACCTCAGAGAAATCCAAAGTCTGAATCAAAGTTTGA
GCATCTTGAATTACAGGTGTTTTTATGTCAGTGGTGTAAGGAGACAATTCTCTCCTGAGT
GTCTGAAGCCAAAAGAAACTTTTGACATCAGCACTATTAGATTTTGTCTTAGAGGGAGAC
CCGCTATAAGATGTCGCTGATGAGTCAGACATCTCTAAGTGTCGATTAATTTCTCTCAAC
TGCCTGAGGTTGTCTTTCAGGTGACTGAGAGACATCAATGTGAGGGAGTGAAATGACAAA
GTCTTAACACAGCAGTTTCAGAAAGCGCAATCAAGTCGCCTAGGATCCCCTGTGCA

Nucleoprotein (NP):
MSLSHLKDNLRQLREINRHLEMSDSSATSYSGSPSKTKSNSADVKSFFWLQTLRRELSPY
TTDIKTPVIQDAQTLIQTLDFSEVVNVQRLMRKEKRNDQDLERLRNLNKVVDNAVVMKSK
QQQSVLKVGRLTKEELVLLSADLEKLKNKVTRSEGQSAGVYQGNLSSTQLDQRSKLLQSI
GMTNGKQRSNVVRVWDVTNPKLLINQFGTIPSLTMACIAKQGKFELNDVVTSLSALGLVY
TAKYPNLEDLSKLEDEYPCLSSITVEESAVNISGYNLSLSAAVKAGADLLGGGNMIETIK
VTPNNIADILKSILVAKQKVGMFVDENPGQRNPYENVLYKVCLSGEGWPYVSSRSQIVGR
AWDNTVVDLADPKNQQDGVVRPKEKEKEREKDKKTNSNQYSVGLTFSQTHTLQELMKTID
PSQETWMDIEGRYNDPVEICIFQPKDGNYIHFYREPTDKKTFINDSKYSHGMDISDLFNT
TPGLTSAVLAALPKNMAISCQGSEDISKLLASQARSDIKLIDVRMTKEQARKFEDDIWDV
YSLKCKMHTGLVREKSKNGKQSKSPHCALFDCLMYYSATKDKPYDHVIRNILPHDMIFRE
AATTLVL

glycoprotein precursor (GPC):
MGQLITTFQAIPHFIDEVVNIIIMVLICLTLFKGVVNLCTCGLFQLIAFLVLAGRSCSIM
LDQFNFTQFELEGSQFNLTMPTLCSKNDTHHYIKINNESGIEVTLTNNSIVNHNYCNFTT
SFREKHFDAVMFSIFSEFHLSIHKFNDYRMMSCNLKNGMIVQYNLSHFKSSESANDAYCG
TLPGRVMYAMSRLFAPQNTYSIGFKGKYGWCARTTYNFLVFQNTTWEDHCKPHPLGYLKL
MLMSQSNRVITRRLQALFKWSLTDSIGKPTPGGYCLEKWMLVASELKCFGNTAIAKCNLN
HDEEFCDMLSLIEYNKKALIHFKEDLKASMDVLKSTINGLISDQLLMRNHLRELMGIPYC
NYTKFWYLNNSALNLHSLPKCWLVSNGSYLNKTEFKNDIEQEANNLLTEMLKKDYDRRQG
TTPLGLMDMLLISTSFYITTVFLHLIKIPTHRHIVGKTCPKPHRLTSMAICSCGYFGQPG
LKVKWKR

------------------------------------------------------------

Mecsek Mountains virus strain MEMV/MR2/2015/HUN, segment S, complete cds. (OQ543564)
TGCACAGGGGATCCTAGGCTTTTTGAGTCTGCGCTTCGAAACCAGTTCTTAAAGCCAATT
TCTCTATTGCGATGGGTCAGCTTATAACAACCTTTCAAGCAATCCCTCATTTCATTGATG
AGGTAGTTAACATCATCATCATGGTGTTGATCTGCCTCACTCTGTTTAAGGGAGTTGTCA
ACTTATGTACTTGTGGTCTCTTCCAGTTAATCGCATTCTTAGTCTTAGCTGGTAGATCTT
GCTCCATTATGTTAGATCAGTTCAACTTCACCCAATTTGAGTTAGAAGGGTCTCAGTTCA
ATTTGACAATGCCAACATTATGTAGTAAAAATGATACACACCACTACATTAAAATTAATA
ATGAGTCAGGAATTGAAGTTACACTTACCAATAACTCAATAGTGAACCACAATTATTGCA
ACTTTACTACTTCATTTAGAGAGAAGCATTTTGATGCTGTAATGTTCTCCATCTTCTCTG
AGTTCCATCTCTCTATTCACAAATTCAATGACTATAGAATGATGTCTTGCAATCTCAAAA
ATGGAATGATAGTTCAATACAATCTTTCTCATTTTAAATCTAGTGAGAGTGCAAATGATG
CATATTGTGGAACACTTCCAGGAAGAGTGATGTATGCAATGTCAAGATTGTTTGCACCCC
AAAACACATATTCCATAGGGTTCAAGGGCAAGTATGGATGGTGTGCCCGAACCACTTATA
ACTTTCTGGTATTTCAGAATACAACTTGGGAAGATCACTGCAAGCCTCATCCTCTAGGAT
ATCTAAAACTGATGTTGATGTCACAATCTAATAGAGTGATTACAAGAAGGTTGCAGGCAT
TGTTCAAATGGAGTCTGACTGATTCAATCGGAAAACCTACACCTGGTGGTTACTGTTTGG
AAAAATGGATGTTGGTTGCAAGTGAGCTCAAATGTTTTGGGAATACAGCAATTGCAAAAT
GTAACTTAAACCATGACGAAGAATTTTGTGACATGTTATCTCTGATAGAATACAACAAAA
AGGCATTGATCCATTTTAAAGAAGATTTGAAAGCATCTATGGATGTTTTGAAGTCAACCA
TCAATGGACTAATCTCTGATCAATTACTAATGAGAAATCATTTGAGGGAATTAATGGGGA
TTCCATATTGTAACTACACTAAATTCTGGTATTTAAACAATTCAGCATTAAATTTGCACT
CATTACCAAAGTGCTGGTTGGTCTCAAATGGTTCTTACTTAAACAAAACCGAATTCAAAA
ATGACATCGAACAAGAAGCCAACAATCTACTGACTGAGATGTTGAAGAAAGATTATGATA
GAAGACAAGGAACAACACCACTGGGTTTAATGGACATGCTGCTTATATCGACCTCATTTT
ACATCACAACTGTTTTTTTGCATCTTATAAAAATTCCAACACACAGACACATTGTTGGTA
AAACTTGTCCAAAGCCTCATAGACTGACATCAATGGCAATATGCTCTTGCGGTTATTTTG
GTCAGCCGGGCTTGAAGGTTAAGTGGAAGAGATAATGTTGTAATTGACTAAGTGGACTTA
TCCTTAATCAGTGAGATTGGATGACCTGTCCTCTTTTGCCAACTTTTAGGCAAGGAGATT
AAACTAATTATTTAGAGAACCAGTGTTGTAGCTGCTTCTCTAAATATCATGTCATGTGGA
AGGATGTTTCTGATGACATGATCATATGGTTTGTCCTTTGTGGCACTGTAGTACATTAGA
CAGTCAAACAAAGCACAATGAGGAGATTTAGATTGTTTACCATTTTTGGATTTCTCTCTT
ACTAATCCAGTGTGCATCTTGCACTTTAAGGAGTAGACATCCCAAATGTCATCTTCAAAC
TTGCGAGCTTGTTCTTTTGTCATCCGAACATCTATTAGTTTTATATCTGATCTAGCTTGT
GAGGCTAGAAGTTTTGAAATGTCTTCAgAACCTTGACAGCTGATAGCCATGTTCTTAGGT
AATGCAGCTAACACAGCAGATGTTaACCCCGGTGTTGTGTTGAAGAGATCACTTATATCC
ATACCATGTGAGTATTTAGAATCATTAATAAAAGTTTTCTTATCTGTTGGTTCCCTGTAA
AAGTGTATATAATTACCATCTTTAGGTTGGAATATACATATCTCAACAGGATCATTATAC
CTGCCTTCAATGTCCATCCAGGTTTCTTGACTTGGATCAATTGTTTTCATCAATTCTTGT
AAAGTGTGGGTTTGTGAAAAGGTCAAACCAACAGAATATTGATTACTGTTGGTTTTCTTA
TCCTTCTCTCTTTCCTTTTCCTTCTCTTTGGGTCGGACCACTCCATCCTGCTGATTTTTC
GGGTCTGCCAGATCAACAACTGTGTTGTCCCAAGCTCTCCCAACAATTTGACTCCTTGAT
GACACATAAGGCCAACCCTCCCCAGAAAGACACACTTTATAAAGGACATTTTCATAAGGA
TTTCTCTGACCTGGATTCTCATCAACAAACATGCCAACCTTCTGTTTTGCAACAAGTATC
GACTTTAGTATGTCGGCAATGTTATTAGGTGTCACTTTTATTGTCTCTATCATGTTCCCG
CCTCCAAGGAGGGTTGCACCTGCTTTAACAGCTGCGGATAAACTCAGATTATATCCACTT
ATGTTCACAGCAGACTCTTCAACAGTTATGGAAGATAAACATGGATATTCATCTTCTAGT
TTTGATAGGTCTTCCAGGTTTGGATATTTTGCAGTGTAAACAAGACCAAGTGCAGACAAA
CTGGTGACCACATCATTCAATTCAAATTTCCCCTGCTTAGCAATACAGGCCATAGTAAGG
CTGGGTATTGTTCCAAATTGATTAATGAGAAGTTTTGGATTGGTCACATCCCAAACTCTT
ACAACATTGGATCTTTGTTTACCATTGGTCATACCTATGCTCTGAAGTAATTTACTGCGT
TGATCAAGCTGAGTCGAACTGAGGTTTCCTTGGTAGACACCAGCACTTTGACCTTCAGAT
CTAGTCACTTTGTTCTTTAGTTTCTCCAAGTCCGCCGATAACAAGACCAACTCCTCTTTA
GTTAATCTTCCAACTTTCAACACACTTTGTTGTTGTTTTGATTTCATGACAACAGCATTA
TCAACAACTTTGTTCAAATTCCTCAGTCTTTCTAGGTCTTGATCATTTCTCTTTTCTTTT
CTCATCAATCTTTGAACATTGACCACCTCAGAGAAATCCAAAGTCTGAATCAAAGTTTGA
GCATCTTGAATTACAGGTGTTTTTATGTCAGTGGTGTAAGGAGACAATTCTCTCCTGAGT
GTCTGAAGCCAAAAGAAACTTTTGACATCAGCACTATTAGATTTTGTCTTAGAGGGAGAC
CCGCTATAAGATGTCGCTGATGAGTCAGACATCTCTAAGTGTCGATTAATTTCTCTCAAC
TGCCTGAGGTTGTCTTTCAGGTGACTGAGAGACATCAATGTGAGGGAGTGAAATGACAAA
GTCTTAACACAGCAGTTTCAGAAAGCGCAATCAAGTCGCCTAGGATCCCCTGTGCA

Nucleoprotein (NP):
MSLSHLKDNLRQLREINRHLEMSDSSATSYSGSPSKTKSNSADVKSFFWLQTLRRELSPY
TTDIKTPVIQDAQTLIQTLDFSEVVNVQRLMRKEKRNDQDLERLRNLNKVVDNAVVMKSK
QQQSVLKVGRLTKEELVLLSADLEKLKNKVTRSEGQSAGVYQGNLSSTQLDQRSKLLQSI
GMTNGKQRSNVVRVWDVTNPKLLINQFGTIPSLTMACIAKQGKFELNDVVTSLSALGLVY
TAKYPNLEDLSKLEDEYPCLSSITVEESAVNISGYNLSLSAAVKAGATLLGGGNMIETIK
VTPNNIADILKSILVAKQKVGMFVDENPGQRNPYENVLYKVCLSGEGWPYVSSRSQIVGR
AWDNTVVDLADPKNQQDGVVRPKEKEKEREKDKKTNSNQYSVGLTFSQTHTLQELMKTID
PSQETWMDIEGRYNDPVEICIFQPKDGNYIHFYREPTDKKTFINDSKYSHGMDISDLFNT
TPGLTSAVLAALPKNMAISCQGSEDISKLLASQARSDIKLIDVRMTKEQARKFEDDIWDV
YSLKCKMHTGLVREKSKNGKQSKSPHCALFDCLMYYSATKDKPYDHVIRNILPHDMIFRE
AATTLVL

glycoprotein precursor (GPC):
MGQLITTFQAIPHFIDEVVNIIIMVLICLTLFKGVVNLCTCGLFQLIAFLVLAGRSCSIM
LDQFNFTQFELEGSQFNLTMPTLCSKNDTHHYIKINNESGIEVTLTNNSIVNHNYCNFTT
SFREKHFDAVMFSIFSEFHLSIHKFNDYRMMSCNLKNGMIVQYNLSHFKSSESANDAYCG
TLPGRVMYAMSRLFAPQNTYSIGFKGKYGWCARTTYNFLVFQNTTWEDHCKPHPLGYLKL
MLMSQSNRVITRRLQALFKWSLTDSIGKPTPGGYCLEKWMLVASELKCFGNTAIAKCNLN
HDEEFCDMLSLIEYNKKALIHFKEDLKASMDVLKSTINGLISDQLLMRNHLRELMGIPYC
NYTKFWYLNNSALNLHSLPKCWLVSNGSYLNKTEFKNDIEQEANNLLTEMLKKDYDRRQG
TTPLGLMDMLLISTSFYITTVFLHLIKIPTHRHIVGKTCPKPHRLTSMAICSCGYFGQPG
LKVKWKR

------------------------------------------------------------

Mecsek Mountains virus strain MEMV/MR3/2015/HUN, segment S, complete cds. (OQ543565)
TGCACAGGGGATCCTAGGCTTTTTGAATCTGCGCTTCGAAACCAGTTCTTAAAGCCAATT
TCTCTGTTGCAATGGGTCAGCTCATAACAACCTTTCAGGCAATCCCTCACTTCATTGATG
AGGTAGTTAACATCATCATCATGGTGATGATCTGTCTCACTCTGTTTAAGGGAATTGTCA
ACTTATGTACTTGTGGTCTCTTCCAGCTAATCGCATTCCTAGTCTTAGCTGGTAGATCTT
GCTCTATTATGTTAGATCAGTTTAACTTCACCCAATTTGAGTTAGAAGGGTCTCAGTTCA
ATTTGACAATGCCAACATTATGTAGTAAAAATGATACACACCACTACATTAAAATTAATA
ATGAGTCGGGAATTGAGGTTGCACTTACCAATGATTCGATAGTGAGCCACAATTACTGCA
ACTTCACTACTTCATTTAGAGAGAAGCATTTTGATGCTGTAATGTTTTCCATCTTCTCTG
AGTTCCATCTCTCCATTCATAAATTTAATGACTATAGAATGATGTCATGTAATCTTAAAA
ATGGATTGACAGTTCAATACAATCTTTCTCATTTTAAATCTAGTGAGAGTGTGAATGACG
CATATTGTGGAACACTTCCAGGAAGAGTGATGTATGCAATGTCAAGATTGTTTGCACCCC
AAAACACATATTCCATAGGGTTCAAGGGCAAGTATGGATGGTGTGCTAAAACCACTTACA
AATATCTGATTTTCCAAAATACAACCTGGGAAGATCACTGCAAGCCTCATCCTCTAGGGT
ATCTAAAATTAATGTTGATGTCACAATCTAATCGAGTGATTACAAGAAGGTTGCAAGCAT
TCTTCAAGTGGAGTTTGACTGATTCAATCGGAAACCCTACACCTGGTGGTTATTGTTTGG
AAAAATGGATGTTGGTTGCAAGTGAACTCAAATGTTTTGGGAACACAGCAATTGCAAAAT
GCAACTTAAACCATGATGAAGAATTTTGTGACATGTTGTCTTTGATAGAATACAATAAAA
AGGCATTAATTCATTTTAAAGAAGATTTAAAAGCATCTATTGATGTTTTGAAATCAACCA
TCAATGGATTAATCTCTGATCAATTACTGATGAGAAATCATTTGAGAGAATTAATGGGAA
TTCCATATGGTAACTACACTAAATTTTGGTATTTAAACAATTCAGCATTAAATTTACACT
CATTACCAAAATGCTGGTTAGTCTCAAATGGTTCTTACCTAAACAAAACTGAATTCAAAA
ATGACATCGAACAAGAAGCCAACAATCTACTGACTGAGATGTTGAAGAAAGATTATGATA
GAAGACAAGGAACAACACCACTGGGTTTAATGGACATGCTGCTTATATCGACCTCATTTT
ACATCACAACTGTTTTTTTGCATCTTATAAAAATTCCAACACACAGACACATTGTTGGTA
AAACTTGTCCAAAGCCTCATAGACTGACATCAATGGCAATATGCTCTTGCGGTTATTTTG
GTCAGCCGGGCTTGAAGGTTAAGTGGAAGAGATAATGTTGTAATTGACTAAGTGGACTTA
TCCTTAATCAGTGAGATTGGATGACCTGTCCTCTTTTGCCAACTTTTAGGCAAGGAGATT
AAACTAATTATTTAGAGAACCAGTGTTGTAGATGCTTCTCTAAATATCATGTCATGTGGA
AGGATGTTTCTGATGACATGATCATATGGTTTGTCCTTTGTGGCACTGTAGTACATTAGA
CAGTCAAACAAAGCACAATGAGGAGATTTAGATTGTTTACCATTTTTGGATTTCTCTCTT
ACTAATCCAGTGTGCATCTTGCACTTTAAGAAGTAGACATCCCAGATGTCATCTTCAAAC
TTACGAGCTTGTTCTTTTGTCATCCGAACATCTATTAGTTTTATATCTGATCTAGCCTGT
GAAGTTAAAAGTTTTGAAATGTCTTCAGAACCTTGACACCTGATGGCCATATTTTTAGGT
AATGCAGCTAACACAGCAGATGTTAACCCCGGTGTTGTGTTGAAGAGATCACTTATGTCC
ATACCATGTGAGTATTTAGAGTCATTAATAAAAGTTTTCTTATCTGTTGGTTCCCTGTAA
AAGTGTATGTAATTACCATCCTTAGGTTGGAATATACATATCTCAACAGGATCATTGTAC
CTGCCCTCAATGTCCATCCAGGTTTCTTGACTTGGATCAATTGTTTTCATCAATTCTTGT
AAAGTGTGAGTTTGTGAAAAGGACAAACCAACAGAATATTGATTACTGTTGGTTTTCCTA
TCTTTCTCTTTTTCCTTTTCCTTCTCTTTGGGTCGGACCACTCCATCCTGCTGGTTTTTT
GGTTCTGCCAGATCAACAATTGTGTTGTCCCAAGCTCTCCCAACAATTTGACTCCTTGAT
GACACATAAGGCCAACCTTCTCCAGAAAGGCACACTTTATAAAGGACATTTTCATAAGGA
TTTCTCTGACCTGGATTCTCATCAACAAACATGCCAACTTTTTGTTTTGCAACAAGTATT
GACTTTAATATGTCAGCAATGTTATTAGGTGTCACTTTTATCGTCTCTATCATATTTCCG
CCTCCAAGGAGGGTTGCACCCGCTTTAACAGCTGCAGATAAACTCAGATTATATCCACTT
ATGTTCACAGCAGACTCTTCAACAGTTATGGAAGATAAACATGGATACTCATCTTCTAGT
TTTGATAGGTCCTCCAGGTTTGGATATTTGGCTGTGTAAACAAGACCAAGTGCAGACAAA
CTGGTGACCACATCATTTAATTCAAATTTCCCCTGCTTAGCAATACAGGCCATGGTAAGG
CTGGGTATTGTTCCGAACTGATTTATAAGAAGTTTTGGGTTGGTTACATCCCAAACCCTT
ACAACATTGGATCTTTGTTTACCATTGGTCATGCCTATGCTCTGAAGTAATTTACTGCGC
TGATCAAGTTGAGTTGAGCTGAGGTTTCCTTGGTAGACACCAGCACTTTGACCTTCAGAT
CTAGTCACTTTGTTTTTCAGTCTTTCCAAGTCTGATGACAACAAAACCAATTCCTCTTTA
GTTAATCTTCCAACTTTTAACACACTTTGTTGTTGTTTTGACTTCATGACAACAGCATTA
TCAACAACTTTGTTCAAATTCCTCAGCCTTTCTAGGTCTTGATCATTTCTCTTTTCTTTT
CTCATCAATCTTTGAACATTAACCACCTCAGAGAAATCCAAAGTCTGAATCAAGGTTTGA
GCATCTTGAATTACAGGTGTTTTTATGTCAGTGGTATAAGGAGACAATTCCCTTCTGAGT
GTCTGAAGCCAAAAGAAACTTTTGACATCAGCACCATTAGGTTTCGTCTTAGAGGGAGAC
CCACTATAAGATGTTACTGATGAGTCAGACATCTCTAAGTGTCGATTGATTTCTCTCAAC
TGCCTGAGGTTGTCCTTCAGGTGACTGAGAGACATCAATGTGAGAGAGTGAAGTGACAAA
GTCTTAACACAGTAGTTTCAGAAAGCGCAATCAAGTCGCCTAGGATCCCCTGTGCA

Nucleoprotein (NP):
MSLSHLKDNLRQLREINRHLEMSDSSVTSYSGSPSKTKPNGADVKSFFWLQTLRRELSPY
TTDIKTPVIQDAQTLIQTLDFSEVVNVQRLMRKEKRNDQDLERLRNLNKVVDNAVVMKSK
QQQSVLKVGRLTKEELVLLSSDLERLKNKVTRSEGQSAGVYQGNLSSTQLDQRSKLLQSI
GMTNGKQRSNVVRVWDVTNPKLLINQFGTIPSLTMACIAKQGKFELNDVVTSLSALGLVY
TAKYPNLEDLSKLEDEYPCLSSITVEESAVNISGYNLSLSAAVKAGATLLGGGNMIETIK
VTPNNIADILKSILVAKQKVGMFVDENPGQRNPYENVLYKVCLSGEGWPYVSSRSQIVGR
AWDNTIVDLAEPKNQQDGVVRPKEKEKEKEKDRKTNSNQYSVGLSFSQTHTLQELMKTID
PSQETWMDIEGRYNDPVEICIFQPKDGNYIHFYREPTDKKTFINDSKYSHGMDISDLFNT
TPGLTSAVLAALPKNMAIRCQGSEDISKLLTSQARSDIKLIDVRMTKEQARKFEDDIWDV
YFLKCKMHTGLVREKSKNGKQSKSPHCALFDCLMYYSATKDKPYDHVIRNILPHDMIFRE
ASTTLVL

glycoprotein precursor (GPC):
MGQLITTFQAIPHFIDEVVNIIIMVMICLTLFKGIVNLCTCGLFQLIAFLVLAGRSCSIM
LDQFNFTQFELEGSQFNLTMPTLCSKNDTHHYIKINNESGIEVALTNDSIVSHNYCNFTT
SFREKHFDAVMFSIFSEFHLSIHKFNDYRMMSCNLKNGLTVQYNLSHFKSSESVNDAYCG
TLPGRVMYAMSRLFAPQNTYSIGFKGKYGWCAKTTYKYLIFQNTTWEDHCKPHPLGYLKL
MLMSQSNRVITRRLQAFFKWSLTDSIGNPTPGGYCLEKWMLVASELKCFGNTAIAKCNLN
HDEEFCDMLSLIEYNKKALIHFKEDLKASIDVLKSTINGLISDQLLMRNHLRELMGIPYG
NYTKFWYLNNSALNLHSLPKCWLVSNGSYLNKTEFKNDIEQEANNLLTEMLKKDYDRRQG
TTPLGLMDMLLISTSFYITTVFLHLIKIPTHRHIVGKTCPKPHRLTSMAICSCGYFGQPG
LKVKWKR

------------------------------------------------------------
Mecsek Mountains virus strain MEMV/MR7/2015/HUN, segment S, complete cds. (OQ543566)
TGCACAGGGGATCCTAGGCTTTTTGAATCTGCGCTTCGAAACCAGTTCTTAAAGCCAATT
TCTCTGTTGCAATGGGTCAGCTCATAACAACCTTTCAGGCAATCCCTCACTTCATTGATG
AGGTAGTTAACATCATCATCATGGTGATGATCTGTCTCACTCTGTTTAAGGGAATTGTCA
ACTTATGTACTTGTGGTCTCTTCCAGCTAATCGCATTCCTAGTCTTAGCTGGTAGATCTT
GCTCTATTATGTTAGATCAGTTTAACTTCACCCAATTTGAGTTAGAAGGGTCTCAGTTCA
ATTTGACAATGCCAACATTATGTAGTAAAAATGATACACACCACTACATTAAAATTAATA
ATGAGTCGGGAATTGAGGTTGCACTTACCAATGATTCGATAGTGAGCCACAATTACTGCA
ACTTCACTACTTCATTTAGAGAGAAGCATTTTGATGCTGTAATGTTTTCCATCTTCTCTG
AGTTCCATCTCTCCATTCATAAATTTAATGACTATAGAATGATGTCATGTAATCTTAAAA
ATGGATTGACAGTTCAATACAATCTTTCTCATTTTAAATCTAGTGAGAGTGTGAATGACG
CATATTGTGGAACACTTCCAGGAAGAGTGATGTATGCAATGTCAAGATTGTTTGCACCCC
AAAACACATATTCCATAGGGTTCAAGGGCAAGTATGGATGGTGTGCTAAAACCACTTACA
AATATCTGATTTTCCAAAATACAACCTGGGAAGATCACTGCAAGCCTCATCCTCTAGGGT
ATCTAAAATTAATGTTGATGTCACAATCTAATCGAGTGATTACAAGAAGGTTACAAGCAT
TCTTCAAGTGGAGTTTGACTGATTCAATCGGAAACCCTACACCTGGTGGTTATTGTTTGG
AAAAATGGATGTTGGTTGCAAGTGAACTCAAATGTTTTGGGAACACAGCAATTGCAAAAT
GCAACTTAAACCATGATGAAGAATTTTGTGACATGTTGTCTTTGATAGAATACAATAAAA
AGGCATTAATTCATTTTAAAGAAGATTTAAAAGCATCTATTGATGTTTTGAAATCAACCA
TCAATGGATTAATCTCTGATCAATTACTGATGAGAAATCATTTGAGAGAATTAATGGGAA
TTCCATATTGTAACTACACTAAATTTTGGTATTTAAACAATTCAGCATTAAATTTACACT
CATTACCAAAATGCTGGTTGGTCTCAAATGGTTCTTACTTAAACAAAACTGAATTCAAAA
ATGATATTGAACAAGAAGCCAACAATCTACTGACTGAGATGTTGAAGAAAGATTATGATA
GAAGACAAGGAACAACACCACTGGGTTTAATGGACATGCTGCTTATATCGACCTCATTTT
ACATCACAACTGTTTTTTTGCATCTTATAAAAATTCCAACACACAGACACATTGTTGGTA
AAACTTGTCCAAAGCCTCATAGACTGACATCAATGGCAATATGCTCTTGCGGTTATTTTG
GTCAGCCGGGCTTGAAGGTTAAGTGGAAGAGATAATGTTGTAATTGAcTAAGTGGACTTA
TCCTTAATCAGTGAGATTGGATGACCTGTCCTCTTTTGCCAACTTTTAGGCAAGGAGATT
AAACTAATTATTTAGAGAACCAGTGTTGTAGCTGCTTCTCTAAATATCATGTCATGTGGA
AGGATGTTTCTGATGACATGATCATATGGTTTGTCCTTTGTGGCACTGTAGTACATTAGA
CAGTCAAACAAAGCACAATGAGGAGATTTAGATTGATTACCATTTTTGGATTTCTCTCTT
ACTAATCCAGTGTGCATCTTGCACTTTAAGGAATAGACATCCCAAATGTCATCTTCAAAC
TTACGAGCTTGTTCTTTTGTCATTCGAACATCTATTAGTTTTATATCTGATCTAGCCTGT
GAAGTTAAAAGTTTTGAAATGTCTTCAGAACCTTGACAACTGATGGCCATATTTTTAGGT
AATGCAGCTAACACAGCAGATGTTAACCCCGGTGTTGTGTTGAAGAGATCACTTATGTCC
ATACCATGTGAGTATTTAGAGTCATTAATAAAAGTTTTCTTATCTGTTGGTTCCCTGTAA
AAGTGTATGTAATTACCATCCTTAGGTTGGAATATACATATCTCAACAGGATCATTGTAC
CTGCCCTCAATGTCCATCCAGGTTTCTTGACTTGGATCAATTGTTTTCATCAATTCTTGT
AAAGTGTGAGTTTGTGAAAAGGACAAACCAACAGAATATTGATTACTGTTGGTTTTCCTA
TCTTTCTCTTTTTCCTTTTCCTTCTCTTTGGGTCGGACCACTCCATCCTGCTGGTTTTTT
GGTTCTGCCAGATCAACAATTGTGTTGTCCCAAGCTCTCCCAACAATTTGACTCCTTGAT
GACACATAAGGCCAACCTTCTCCAGAAAGGCACACTTTATAAAGGACATTTTCATAAGGA
TTTCTCTGACCTGGATTCTCATCAACAAACATGCCAACTTTTTGTTTTGCAACAAGTATT
GACTTTAATATGTCAGCAATGTTATTAGGTGTCACTTTTATCGTCTCTATCATATTTCCG
CCTCCAAGGAGGGTTGCACCCGCTTTAACAGCTGCAGATAAACTCAGATTATATCCACTT
ATGTTCACAGCAGACTCTTCAACAGTTATGGAAGATAAACATGGATACTCATCTTCTAGT
TTTGATAGGTCCTCCAGGTTTGGATATTTGGCTGTGTAAACAAGACCAAGTGCAGACAAA
CTGGTGACCACATCATTTAATTCAAATTTCCCCTGCTTAGCAATACAGGCCATGGTAAGG
CTGGGTATTGTTCCGAACTGATTTATAAGAAGTTTTGGGTTGGTTACATCCCAAACCCTT
ACAACATTGGATCTTTGTTTACCATTGGTCATGCCTATGCTCTGAAGTAATTTACTGCGC
TGATCAAGTTGAGTTGAGCTGAGGTTTCCTTGGTAGACACCAGCACTTTGACCTTCAGAT
CTAGTCACTTTGTTTTTCAGTCTTTCCAAGTCTGATGACAACAAAACCAATTCCTCTTTA
GTTAATCTTCCAACTTTTAACACACTTTGTTGTTGTTTTGACTTCATGACAACAGCATTA
TCAACAACTTTGTTCAAATTCCTCAGCCTTTCTAGGTCTTGATCATTTCTCTTTTCTTTT
CTCATCAATCTTTGAACATTAACCACCTCAGAGAAATCCAAAGTCTGAATCAAGGTTTGA
GCATCTTGAATTACAGGTGTTTTTATGTCAGTGGTATAAGGAGACAATTCCCTTCTGAGT
GTCTGAAGCCAAAAGAAACTTTTGACATCAGCACCATTAGGTTTCGTCTTAGAGGGAGAC
CCACTATAAGATGTTACTGATGAGTCAGACATCTCTAAGTGTCGATTGATTTCTCTCAAC
TGCCTGAGGTTGTCCTTCAGGTGACTGAGAGACATCAATGTGAGAGAGTGAAGTGACAAA
GTCTTAACACAGTAGTTTCAGAAAGCGCAATCAAGTCGCCTAGGATCCCCTGTGCA

Nucleoprotein (NP):
MSLSHLKDNLRQLREINRHLEMSDSSVTSYSGSPSKTKPNGADVKSFFWLQTLRRELSPY
TTDIKTPVIQDAQTLIQTLDFSEVVNVQRLMRKEKRNDQDLERLRNLNKVVDNAVVMKSK
QQQSVLKVGRLTKEELVLLSSDLERLKNKVTRSEGQSAGVYQGNLSSTQLDQRSKLLQSI
GMTNGKQRSNVVRVWDVTNPKLLINQFGTIPSLTMACIAKQGKFELNDVVTSLSALGLVY
TAKYPNLEDLSKLEDEYPCLSSITVEESAVNISGYNLSLSAAVKAGATLLGGGNMIETIK
VTPNNIADILKSILVAKQKVGMFVDENPGQRNPYENVLYKVCLSGEGWPYVSSRSQIVGR
AWDNTIVDLAEPKNQQDGVVRPKEKEKEKEKDRKTNSNQYSVGLSFSQTHTLQELMKTID
PSQETWMDIEGRYNDPVEICIFQPKDGNYIHFYREPTDKKTFINDSKYSHGMDISDLFNT
TPGLTSAVLAALPKNMAISCQGSEDISKLLTSQARSDIKLIDVRMTKEQARKFEDDIWDV
YSLKCKMHTGLVREKSKNGNQSKSPHCALFDCLMYYSATKDKPYDHVIRNILPHDMIFRE
AATTLVL

glycoprotein precursor (GPC):
MGQLITTFQAIPHFIDEVVNIIIMVMICLTLFKGIVNLCTCGLFQLIAFLVLAGRSCSIM
LDQFNFTQFELEGSQFNLTMPTLCSKNDTHHYIKINNESGIEVALTNDSIVSHNYCNFTT
SFREKHFDAVMFSIFSEFHLSIHKFNDYRMMSCNLKNGLTVQYNLSHFKSSESVNDAYCG
TLPGRVMYAMSRLFAPQNTYSIGFKGKYGWCAKTTYKYLIFQNTTWEDHCKPHPLGYLKL
MLMSQSNRVITRRLQAFFKWSLTDSIGNPTPGGYCLEKWMLVASELKCFGNTAIAKCNLN
HDEEFCDMLSLIEYNKKALIHFKEDLKASIDVLKSTINGLISDQLLMRNHLRELMGIPYC
NYTKFWYLNNSALNLHSLPKCWLVSNGSYLNKTEFKNDIEQEANNLLTEMLKKDYDRRQG
TTPLGLMDMLLISTSFYITTVFLHLIKIPTHRHIVGKTCPKPHRLTSMAICSCGYFGQPG
LKVKWKR

------------------------------------------------------------

Mecsek Mountains virus strain MEMV/MR8/2015/HUN, segment S, complete cds. (OQ543567)
TGCACAGGGGATCCTAGGCTTTTTGAGTCTGCGCTTCGAAACCAGTTCTTAAAGCCAATT
TCTCTATTGCGATGGGTCAGCTTATAACAACCTTTCAAGCAATCCCTCATTTCATTGATG
AGGTAGTTAACATCATCATCATGGTGTTGATCTGCCTCACTCTGTTTAAGGGAGTTGTCA
ACTTATGTACTTGTGGTCTCTTCCAGTTAATCGCATTCTTAGTCTTAGCTGGTAGATCTT
GCTCCATTATGTTAGATCAGTTCAACTTCACCCAATTTGAGTTAGAAGGGTCTCAGTTCA
ATTTGACAATGCCAACATTATGTAGTAAAAATGATACACACCACTACATTAAAATTAATA
ATGAGTCAGGAATTGAAGTTACACTTACCAATAACTCAATAGTGAACCACAATTATTGCA
ACTTTACTACTTCATTTAGAGAGAAGCATTTTGATGCTGTAATGTTCTCCATCTTCTCTG
AGTTCCATCTCTCTATTCACAAATTCAATGACTATAGAATGATGTCTTGCAATCTCAAAA
ATGGAATGATAGTTCAATACAATCTTTCTCATTTTAAATCTAGTGAGAGTGCAAATGATG
CATATTGTGGAACACTTCCAGGAAGAGTGATGTATGCAATGTCAAGATTGTTTGCACCCC
AAAACACATATTCCATAGGGTTCAAGGGCAAGTATGGATGGTGTGCCCGAACCACTTATA
ACTTTCTGGTATTTCAGAATACAACTTGGGAAGATCACTGCAAGCCTCATCCTCTAGGAT
ATCTAAAACTGATGTTGATGTCACAATCTAATAGAGTGATTACAAGAAGGTTGCAGGCAT
TGTTCAAATGGAGTCTGACTGATTCAATCGGAAAACCTACACCTGGTGGTTACTGTTTGG
AAAAATGGATGTTGGTTGCAAGTGAGCTCAAATGTTTTGGGAATACAGCAATTGCAAAAT
GTAACTTAAACCATGACGAAGAATTTTGTGACATGTTATCTCTGATAGAATACAACAAAA
AGGCATTGATCCATTTTAAAGAAGATTTGAAAGCATCTATGGATGTTTTGAAGTCAACCA
TCAATGGACTAATCTCTGATCAATTACTAATGAGAAATCATTTGAGGGAATTAATGGGGA
TTCCATATTGTAACTACACTAAATTCTGGTATTTAAACAATTCAGCATTAAATTTGCACT
CATTACCAAAGTGCTGGTTGGTCTCAAATGGTTCTTACTTAAACAAAACCGAATTCAAAA
ATGACATCGAACAAGAAGCCAACAATCTACTGACTGAGATGTTGAAGAAAGATTATGATA
GAAGACAAGGAACAACACCACTGGGTTTAATGGACATGCTGCTTATATCGACCTcATTTT
ACATCACAACTGTTTTTTTGCATCTTATAAAAATTCCAACACACAGACACATTGTTGGTA
AAACTTGTCCAAAGCCTCATAGACTGACATCAATGGCAATATGCTCTTGCGGTTATTTTG
GTCAGCCGGGCTTGAAGGTTAAGTGGAAGAGATAATGTTGTAATTGACTAAGTGGACTTA
TCCTTAATCAGTGAGATTGGATGACCTGTCCTCTTTTGCCAACTTTTAGGCAAGGAGATT
AAACTAATTATTTAGAGAACCAGTGTTGTAGCTGCTTCTCTAAATATCATGTCATGTGGA
AGGATGTTTCTGATGACATGATCATATGGTTTGTCCTTTGTGGCACTGTAATACATTAGA
CAGTCAAACAAACCACAATGAGGAGATTTAGATTGATTACCATTTTTGGATTTCTCTCTT
ACTAATCCAGTGTGCATCTTGCACTTTAAGGAGTAGACATCCCAAATGTCATCTTCAAAC
TTGCGAGCTTGTTCTTTTGTCATCCGAACATCTATTAGTTTTATATCTGATCTAGCTTGT
GAGGCTAGAAGTTTTGAAAtGTCTTCAGAACCTTGACAGCTGATAGCCATGTTCTTAGGT
AATGCAGCTAACACAGCAGATGTTAACCCCGGTGTTGTGTTGAAGAGATCACTTATATCC
ATACCATGTGAGTATTTAGAATCATTAATAAAAGTTTTCTTaTCTGTTGGTTCCCTGTAA
AAGTGTATATAATTACCATCTTTAGGTTGGAATATACATATCTCAACAGGATCATTATAC
CTGCCTTCAATGTCCATCCAGGTTTCTTGACTTGGATCAATTGTTTTCATCAATTCTTGT
AAAGTGTGGGTTTGTGAAAAGGTCAAACCAACAGAATATTGATTACTGTTGGTTTTCTTA
TCCTTCTCTCTTTCCTTTTCCTTCTCTTTGGGTCGGACCACTCCATCCTGCTGATTTTTC
GGGTCTGCCAGATCAACAACTGTGTTGTCCCAAGCTCTCCCAACAATTTGACTCCTTGAT
GACACATAAGGCCAACCCTCCCCAGAAAGACACACTTTATAAAGGACATTTTCATAAGGA
TTTCTCTGACCTGGATTCTCATCAACAAACATGCCAACCTTCTGTTTTGCAACAAGTATC
GACTTTAGTATGTCGGCAATGTTATTAGGTGTCACTTTTATTGTCTCTATCATGTTCCCG
CCTCCAAGGAGGGTTGCACCTGCTTTAACAGCTGCGGATAAACTCAGATTATATCCACTT
ATGTTCACAGCAGACTCTTCAACAGTTATGGAAGATAAACATGGATATTCATCTTCCAGT
TTTGATAGGTCTTCCAGGTTTGGATATTTTGCAGTGTAAACAAGACCAAGTGCAGACAAA
CTGGTGACCACATCATTCAATTCAAATTTCCCCTGCTTAGCAATCCAGGCCATAGTAAGG
CTGGGTATTGTTCCAAATTGATTAATGAGAAGTTTTGGATTGGTCACATCCCAAACTCTT
ACAACATTGGATCTTTGTTTACCATTGGTCATACCTATGCTCTGAAGTAATTTACTGCGT
TGATCAAGCTGAGTCGAACTGAGGTTTCCTTGGTAGACACCAGCACTTTGACCTTCAGAT
CTAGTCACTTTGTTCTTTAGTTTCTCCAAGTCCGCCGATAACAAGACCAACTCCTCTTTA
GTTAATCTTCCAACTTTCAACACACTTTGTTGTTGTTTTGATTTCATGACAACAGCATTA
TCAACAACTTTGTTCAAATTCCTCAGTCTTTCTAGGTCTTGATCATTTCTCTTTTCTTTT
CTCATCAATCTTTGAACATTGACCACCTCAGAGAAATCCAAAGTCTGAATCAAAGTTTGA
GCATCTTGAATTACAGGTGTTTTTATGTCAGTGGTGTAAGGAGACAATTCTCTCCTGAGT
GTCTGAAGCCAAAAGAAACTTTTGACATCAGCACTATTAGATTTTGTCTTAGAGGGAGAC
CCGCTATAAGATGTCGCTGATGAGTCAGACATCTCTAAGTGTCGATTAATTTCTCTCAAC
TGCCTGAGGTTGTCTTTCAGGTGACTGAGAGACATCAATGTGAGGGAGTGAAATGACAAA
GTCTTAACACAGCAGTTTCAGAAAGCGCAATCAAGTCGCCTAGGATCCCCTGTGCA

Nucleoprotein (NP):
MSLSHLKDNLRQLREINRHLEMSDSSATSYSGSPSKTKSNSADVKSFFWLQTLRRELSPY
TTDIKTPVIQDAQTLIQTLDFSEVVNVQRLMRKEKRNDQDLERLRNLNKVVDNAVVMKSK
QQQSVLKVGRLTKEELVLLSADLEKLKNKVTRSEGQSAGVYQGNLSSTQLDQRSKLLQSI
GMTNGKQRSNVVRVWDVTNPKLLINQFGTIPSLTMAWIAKQGKFELNDVVTSLSALGLVY
TAKYPNLEDLSKLEDEYPCLSSITVEESAVNISGYNLSLSAAVKAGATLLGGGNMIETIK
VTPNNIADILKSILVAKQKVGMFVDENPGQRNPYENVLYKVCLSGEGWPYVSSRSQIVGR
AWDNTVVDLADPKNQQDGVVRPKEKEKEREKDKKTNSNQYSVGLTFSQTHTLQELMKTID
PSQETWMDIEGRYNDPVEICIFQPKDGNYIHFYREPTDKKTFINDSKYSHGMDISDLFNT
TPGLTSAVLAALPKNMAISCQGSEDISKLLASQARSDIKLIDVRMTKEQARKFEDDIWDV
YSLKCKMHTGLVREKSKNGNQSKSPHCGLFDCLMYYSATKDKPYDHVIRNILPHDMIFRE
AATTLVL

glycoprotein precursor (GPC):
MGQLITTFQAIPHFIDEVVNIIIMVLICLTLFKGVVNLCTCGLFQLIAFLVLAGRSCSIM
LDQFNFTQFELEGSQFNLTMPTLCSKNDTHHYIKINNESGIEVTLTNNSIVNHNYCNFTT
SFREKHFDAVMFSIFSEFHLSIHKFNDYRMMSCNLKNGMIVQYNLSHFKSSESANDAYCG
TLPGRVMYAMSRLFAPQNTYSIGFKGKYGWCARTTYNFLVFQNTTWEDHCKPHPLGYLKL
MLMSQSNRVITRRLQALFKWSLTDSIGKPTPGGYCLEKWMLVASELKCFGNTAIAKCNLN
HDEEFCDMLSLIEYNKKALIHFKEDLKASMDVLKSTINGLISDQLLMRNHLRELMGIPYC
NYTKFWYLNNSALNLHSLPKCWLVSNGSYLNKTEFKNDIEQEANNLLTEMLKKDYDRRQG
TTPLGLMDMLLISTSFYITTVFLHLIKIPTHRHIVGKTCPKPHRLTSMAICSCGYFGQPG
LKVKWKR

------------------------------------------------------------

Mecsek Mountains virus strain MEMV/MR9/2015/HUN, segment S, complete cds. (OQ543568)
TGCACAGGGGATCCTAGGCTTTTTGAGTCTGCGCTTCGAAACCAGTTCTTAAAGCCAATT
TCTCTATTGCGATGGGTCAGCTTATAACAACCTTTCAAGCAATCCCTCATTTCATTGATG
AGGTAGTTAACATCATCATCATGGTGTTGATCTGCCTCACTCTGTTTAAGGGAGTTGTCA
ACTTATGTACTTGTGGTCTCTTCCAGTTAATCGCATTCTTAGTCTTAGCTGGTAGATCTT
GCTCCATTATGTTAGATCAGTTCAACTTCACCCAATTTGAGTTAGAAGGGTCTCAGTTCA
ATTTGACAATGCCAACATTATGTAGTAAAAATGATACACACCACTACATTAAAATTAATA
ATGAGTCAGGAATTGAAGTTACACTTACCAATAACTCAATAGTGAACCACAATTATTGCA
ACTTTACTACTTCATTTAGAGAGAAGCATTTTGATGCTGTAATGTTCTCCATCTTCTCTG
AGTTCCATCTCTCTATTCACAAATTCAATGACTATAGAATGATGTCTTGCAATCTCAAAA
ATGGAATGATAGTTCAATACAATCTTTCTCATTTTAAATCTAGTGAGAGTGCAAATGATG
CATATTGTGGAACACTTCCAGGAAGAGTGATGTATGCAATGTCAAGATTGTTTGCACCCC
AAAACACATATTCCATAGGGTTCAAGGGCAAGTATGGATGGTGTGCCCGAACCACTTATA
ACTTTCTGGTATTTCAGAATACAACTTGGGAAGATCACTGCAAGCCTCATCCTCTAGGAT
ATCTAAAACTGATGTTGATGTCACAATCTAATAGAGTGATTACAAGAAGGTTGCAGGCAT
TGTTCAAATGGAGTCTGACTGATTCAATCGGAAAACCTACACCTGGTGGTTACTGTTTGG
AAAAATGGATGTTGGTTGCAAGTGAGCTCAAATGTTTTGGGAATACAGCAATTGCAAAAT
GTAACTTAAACCATGACGAAGAATTTTGTGACATGTTATCTCTGATAGAATACAACAAAA
AGGCATTGATCCATTTTAAAGAAGATTTGAAAGCATCTATGGATGTTTTGAAGTCAACCA
TCAATGGACTAATCTCTGATCAATTACTAATGAGAAATCATTTGAGGGAATTAATGGGGA
TTCCATATTGTAACTACACTAAATTCTGGTATTTAAACAATTCAGCATTAAATTTGCACT
CATTACCAAAGTGCTGGTTGGTCTCAAATGGTTCTTACTTAAACAAAACCGAATTCAAAA
ATGACATCGAACAAGAAGCCAACAATCTACTGACTGAGATGTTGAAGAAAGATTATGATA
GAAGACAAGGAACAACACCACTGGGTTTAATGGACATGCTGCTTATATCGACCTCATTTT
ACATCACAACTGTTTTTTTGCATCTTATAAAAATTCCAACACACAGACACATTGTTGGTA
AAACTTGTCCAAAGCCTCATAGACTGACATCAATGGCAATATGCTCTTGCGGTTATTTTG
GTCAGCCGGGCTTGAAGGTTAAGTGGAAGAGATAATGTTGTAATTGACTAAGTGGACTTA
TCCTTAATCAGTGAGATTGGATGACCTGTCCTCTTTTGCCAACTTTTAGGCAAGGAGATT
AAACTAATTATTTAGAGAACCAGTGTTGTAGCTGCTTCTCTAAATATCATGTCATGTGGA
AGGATGTTTCTGATGACATGATCATATGGTTTGTCCTTTGTGGCACTGTAGTACATTAGA
CAGTCAAACAAAGCACAATGAGGAGATTTAGATTGTTTACCATTTTTGGATTTCTCTCTT
ACTAATCCAGTGTGCATCTTGCACTTTAAGGAGTAGACATCCCAAATGTCATCTTCAAAC
TTGCGAGCTTGTTCTTTTGTCATCCGAACATCTATTAATTTTATATCTGATCtAGCTTGT
GAGGCTAGAAGTTTTGAAATGTCTTCAGAACCTTGACAGCTGATAGCCATGTTCTTAGGT
AATGCAGCTAACACAGCAGATGTTAACCCCGGTGTTGTGTTGAAGAGATCACTTATATCC
ATACCATGTGAGTATTTAGAATCATTAATAAAAGTTTTCTTATCTGTTGGTTCCCTGTAA
AAGTGTATATAATTACCATCTTTAGGTTGGAATATACATATCTCAACAGGATCATTATAC
CTGCCTTCAATGTCCATCCAGGTTTCTTGACTTGGATCAATTGTTTTCATCAATTCTTGT
AAAGTGTGGGTTTGTGAAAAGGTCAAACCAACAAAATATTGATTACTGTTGGTTTTCTTA
TCCTTCTCTCTTTCCTTTTCCTTCTCTTTGGGTCGGACCACTCCATCCTGCTGATTTTTC
GGGTCTGCCAGATCAACAACTGTGTTGTCCCAAGCTCTCCCAACAATTTGACTCCTTGAT
GACACATAAGGCCAACCCTCCCCAGAAAGACACACTTTATAAAGGACATTTTCATAAGGA
TTTCTCTGACCTGGATTCTCATCAACAAACATGCCAACCTTCTGTTTTGCAACAAGTATC
GACTTTAGTATGTCGGCAATGTTATTAGGTGTCACTTTTATTGTCTCTATCATGTTCCCG
CCTCCAAGGAGGGTTGCACCTGCTTTAACAGCTGCGGATAAACTCAGATTATATCCACTT
ATGTTCACAGCAGACTCTTCAACAGTTATGGAAGATAAACATGGATATTCATCTTCCAGT
TTTGATAGGTCTTCCAGGTTTGGATATTTTGCAGTGTAAACAAGACCAAGTGCAGACAAA
CTGGTGACCACATCATTCAATTCAAATTTCCCCTGCTTAGCAATACAGGCCATAGTAAGG
CTGGGTATTGTTCCAAATTGATTAATGAGAAGTTTTGGATTGGTCACATCCCAAACTCTT
ACAACATTGGATCTTTGTTTACCATTGGTCATACCTATGCTCTGAAGTAATTTACTGCGT
TGATCAAGCTGAGTCGAACTGAGGTTTCCTTGGTAGACACCAGCACTTTGACCTTCAGAT
CTAGTCACTTTGTTCTTTAGTTTCTCCAAGTCCGCCGATAACAAGACCAACTCCTCTTTA
GTTAATCTTCCAACTTTCAACACACTTTGTTGTTGTTTTGATTTCATGACAACAGCATTA
TCAACAACTTTGTTCAAATTCCTCAGTCTTTCTAGGTCTTGATCATTTCTCTTTTCTTTT
CTCATCAATCTTTGAACATTGACCACCTCAGAGAAATCCAAAGTCTGAATCAAAGTTTGA
GCATCTTGAATTACAGGTGTTTTTATGTCAGTGGTGTAAGGAGACAATTCTCTCCTGAGT
GTCTGAAGCCAAAAGAAACTTTTGACATCAGCACTATTAGATTTTGTCTTAGAGGGAGAC
CCGCTATAAGATGTCGCTGATGAGTCAGACATCTCTAAGTGTCGATTAATTTCTCTCAAC
TGCCTGAGGTTGTCTTTCAGGTGACTGAGAGACATCAATGTGAGGGAGTGAAATGACAAA
GTCTTAACACAGCAGTTTCAGAAAGCGCAATCAAGTCGCCTAGGATCCCCTGTGCA

Nucleoprotein (NP):
MSLSHLKDNLRQLREINRHLEMSDSSATSYSGSPSKTKSNSADVKSFFWLQTLRRELSPY
TTDIKTPVIQDAQTLIQTLDFSEVVNVQRLMRKEKRNDQDLERLRNLNKVVDNAVVMKSK
QQQSVLKVGRLTKEELVLLSADLEKLKNKVTRSEGQSAGVYQGNLSSTQLDQRSKLLQSI
GMTNGKQRSNVVRVWDVTNPKLLINQFGTIPSLTMACIAKQGKFELNDVVTSLSALGLVY
TAKYPNLEDLSKLEDEYPCLSSITVEESAVNISGYNLSLSAAVKAGATLLGGGNMIETIK
VTPNNIADILKSILVAKQKVGMFVDENPGQRNPYENVLYKVCLSGEGWPYVSSRSQIVGR
AWDNTVVDLADPKNQQDGVVRPKEKEKEREKDKKTNSNQYFVGLTFSQTHTLQELMKTID
PSQETWMDIEGRYNDPVEICIFQPKDGNYIHFYREPTDKKTFINDSKYSHGMDISDLFNT
TPGLTSAVLAALPKNMAISCQGSEDISKLLASQARSDIKLIDVRMTKEQARKFEDDIWDV
YSLKCKMHTGLVREKSKNGKQSKSPHCALFDCLMYYSATKDKPYDHVIRNILPHDMIFRE
AATTLVL

glycoprotein precursor (GPC):
MGQLITTFQAIPHFIDEVVNIIIMVLICLTLFKGVVNLCTCGLFQLIAFLVLAGRSCSIM
LDQFNFTQFELEGSQFNLTMPTLCSKNDTHHYIKINNESGIEVTLTNNSIVNHNYCNFTT
SFREKHFDAVMFSIFSEFHLSIHKFNDYRMMSCNLKNGMIVQYNLSHFKSSESANDAYCG
TLPGRVMYAMSRLFAPQNTYSIGFKGKYGWCARTTYNFLVFQNTTWEDHCKPHPLGYLKL
MLMSQSNRVITRRLQALFKWSLTDSIGKPTPGGYCLEKWMLVASELKCFGNTAIAKCNLN
HDEEFCDMLSLIEYNKKALIHFKEDLKASMDVLKSTINGLISDQLLMRNHLRELMGIPYC
NYTKFWYLNNSALNLHSLPKCWLVSNGSYLNKTEFKNDIEQEANNLLTEMLKKDYDRRQG
TTPLGLMDMLLISTSFYITTVFLHLIKIPTHRHIVGKTCPKPHRLTSMAICSCGYFGQPG
LKVKWKR
